# Supplementary material for: The Influence of Specific Pathogen-Free and Conventional Environments on the Hematological Parameters of Pigs Bred for Xenotransplantation
Source: Life (Basel). 2024 Sep 8;14(9):1132. doi: 10.3390/life14091132 (PMC11433355; doi:10.3390/life14091132)
Supplement: Supplementary file 1 [file life-14-01132-s001.zip]

Archive with 2 entries (2 files):
- life-3101994-supplementary Figure.pptx
- Table S1.pdf
